# Supplementary material for: Deep Learning for Brain MRI Artifact Correction: Current Challenges and Future Directions
Source: Bioengineering (Basel). 2026 Jun 18;13(6):699. doi: 10.3390/bioengineering13060699 (PMC13295345; doi:10.3390/bioengineering13060699)
Supplement: Supplementary file 1 [file bioengineering-13-00699-s001.zip]

Archive with 1 entries (1 files):
- bioengineering-4374252-supplementary.pdf
